# Supplementary material for: Sense of body ownership and body agency in schizophrenia
Source: Sci Rep. 2022 Nov 12;12:19369. doi: 10.1038/s41598-022-23988-y (PMC9653492; doi:10.1038/s41598-022-23988-y)
Supplement: Supplementary file 2 — Supplementary Information 2. [file 41598_2022_23988_MOESM2_ESM.xlsx]

## Sheet: Foglio1
ID	Group	Mode	Delay	item1	item2	item3	item4	item5	item6	item7	item8	item9	item10	item11	item12	item13	item14	item15	item16
1	HC	Active	80	2	2	-1	2	-2	-3	-3	-2	1	1	-1	3	-3	-3	-3	-2
1	HC	Active	180	2	2	-2	1	-3	-3	-3	-2	1	1	1	3	-3	-3	-3	-2
1	HC	Active	280	1	1	-1	1	-3	-3	-3	-3	-1	1	1	3	-3	-3	-3	1
1	HC	Active	380	2	1	-2	1	-3	-3	-3	-3	1	1	1	3	-3	-3	-3	1
1	HC	Passive	80	2	-1	2	1	-3	-3	-3	-3	-3	-2	-1	-3	-3	-1	-3	1
1	HC	Passive	180	-1	-1	3	-1	-3	-3	-3	-3	-1	-2	-3	-3	-3	1	-3	1
1	HC	Passive	280	1	-1	3	-1	-3	-3	-3	-3	-2	-2	-2	-2	-3	-2	-3	2
1	HC	Passive	380	1	1	3	0	-3	-3	-3	-3	-2	-2	-3	-2	-3	-3	-3	2
2	HC	Active	80	3	2	3	2	-3	-3	-3	-3	3	3	3	3	-3	-3	-3	-3
2	HC	Active	180	3	2	3	2	-3	-3	-3	-2	3	3	3	2	-2	-3	-3	1
2	HC	Active	280	2	1	2	1	-3	-3	-3	-2	3	2	3	0	-3	-3	-3	-2
2	HC	Active	380	-1	-3	1	-3	-3	-3	-3	-3	1	2	2	-3	-3	-3	-3	1
2	HC	Passive	80	-1	-2	-2	-1	-1	-2	-3	-2	-2	-2	-1	1	1	2	-3	2
2	HC	Passive	180	-2	-2	-1	-3	-2	-3	-3	-2	-3	-3	-3	-3	-2	2	-3	2
2	HC	Passive	280	-2	-3	-1	-3	0	-2	-3	-2	-3	-3	-3	-3	-2	2	-3	3
2	HC	Passive	380	-3	-3	-3	-3	-2	-3	-3	-2	-3	-3	-3	-3	0	2	-3	3
3	HC	Active	80	-2	-1	1	-2	-3	1	1	1	1	0	2	1	-2	-2	1	1
3	HC	Active	180	-1	-1	1	-1	-3	0	1	-1	1	1	1	2	-1	-1	2	1
3	HC	Active	280	-2	-2	0	-2	-3	-2	1	2	0	2	1	1	0	-1	2	3
3	HC	Active	380	-1	-1	-1	-2	-3	0	1	0	-1	1	1	1	-2	-2	1	1
3	HC	Passive	80	1	1	2	0	-3	0	2	0	-2	-1	-1	2	1	2	3	2
3	HC	Passive	180	-1	0	1	-1	-2	0	1	1	-2	-2	-1	1	1	3	2	2
3	HC	Passive	280	-2	-1	-2	-1	-3	-2	-1	0	-3	-3	-2	-2	3	3	3	2
3	HC	Passive	380	-1	-1	1	-1	-3	0	1	0	-2	-1	-2	1	0	2	2	2
4	HC	Active	80	3	3	3	3	2	-3	-3	-3	3	3	3	3	-3	-3	-3	-3
4	HC	Active	180	3	3	3	3	2	-3	-3	-3	3	3	3	3	-3	-3	-3	-3
4	HC	Active	280	3	3	1	3	2	-3	-3	-3	-1	1	-1	3	-2	1	-3	1
4	HC	Active	380	-3	3	-3	3	2	-3	-3	-3	-3	-3	-3	3	3	3	-3	3
4	HC	Passive	80	3	-2	3	-3	3	-3	-3	-3	-3	-3	-3	3	3	3	-3	3
4	HC	Passive	180	3	3	-3	-3	3	-3	-3	-3	-3	-3	-3	3	3	3	-3	3
4	HC	Passive	280	3	-3	-3	-3	3	-3	-3	3	-3	-3	-3	3	3	3	-3	3
4	HC	Passive	380	3	-3	3	3	3	-3	-3	-2	-3	-3	-3	-3	3	3	-3	3
5	HC	Active	80	2	2	2	3	2	-3	-3	-3	2	3	2	3	-3	-3	0	-2
5	HC	Active	180	3	2	2	2	1	-3	-3	2	-2	2	3	3	-2	-3	0	2
5	HC	Active	280	2	2	2	2	-1	-3	-2	1	2	2	2	2	-2	-2	0	-2
5	HC	Active	380	1	-1	-1	-2	-2	-3	-2	-3	-3	1	1	2	-2	-2	0	3
5	HC	Passive	80	3	2	1	1	1	-2	1	1	-3	-2	-2	-2	3	2	0	3
5	HC	Passive	180	-1	-2	-1	-1	-1	1	-2	-2	-3	-3	-3	-3	3	3	0	3
5	HC	Passive	280	-2	-2	-3	-2	-3	-3	-3	-3	-3	-3	-3	-3	3	3	0	3
5	HC	Passive	380	-2	-3	-2	-2	-3	-3	-3	-2	-3	-3	-3	-3	3	3	0	3
6	HC	Active	80	-2	-1	-2	0	3	-2	0	1	2	3	3	3	-3	-3	1	-3
6	HC	Active	180	-3	-2	2	1	3	-2	-3	-1	1	3	3	3	-3	-3	0	-2
6	HC	Active	280	-3	-1	0	-2	3	-1	-2	1	3	3	3	1	-3	-3	0	-2
6	HC	Active	380	-3	-3	-3	-3	2	-2	-1	-3	-2	3	2	2	-3	-3	-2	1
6	HC	Passive	80	-2	1	0	0	1	-1	-1	-3	-1	1	-2	1	-2	1	1	0
6	HC	Passive	180	-2	0	1	-3	-3	-3	0	0	-1	-2	-2	2	1	2	0	-3
6	HC	Passive	280	-2	0	-1	-3	-2	-3	-2	-1	-2	-1	1	0	1	0	-1	0
6	HC	Passive	380	-2	0	0	0	1	-1	-1	0	-2	-1	-2	0	-1	-2	1	1
7	HC	Active	80	3	2	3	3	0	0	0	-3	3	3	3	2	-3	-3	2	-3
7	HC	Active	180	-2	-2	-2	-2	2	0	0	2	-3	-3	-3	1	3	3	-2	3
7	HC	Active	280	-1	1	-3	-2	2	-1	-1	1	-3	-2	-2	3	3	3	1	2
7	HC	Active	380	-2	-1	-2	-2	0	0	-1	1	-3	-3	-2	2	3	3	-1	3
7	HC	Passive	80	-1	1	-3	1	1	-1	-1	1	-3	-3	-3	2	2	2	1	3
7	HC	Passive	180	-1	1	-3	2	1	0	-3	0	-3	-3	-3	2	2	3	1	2
7	HC	Passive	280	2	2	-1	2	1	-1	0	1	-3	-2	-2	0	1	1	1	3
7	HC	Passive	380	1	1	-3	1	1	-1	0	0	-3	-3	-2	-1	2	2	1	2
8	HC	Active	80	2	0	2	-2	-3	-3	-3	-1	2	2	2	2	1	-2	0	0
8	HC	Active	180	1	-2	1	-1	-3	-3	-3	-2	-1	2	2	2	-3	-3	0	2
8	HC	Active	280	1	-3	-1	-3	-3	-3	-3	-2	-3	2	2	2	-3	-3	0	2
8	HC	Active	380	2	-1	-2	-3	-3	0	-3	0	-3	-2	-3	0	-3	-3	2	3
8	HC	Passive	80	-3	-3	1	-3	-3	-3	-3	-3	-2	-2	-3	2	-2	-2	0	2
8	HC	Passive	180	-2	-2	-2	-3	-3	-3	-3	-3	-3	-3	-3	-3	2	2	0	3
8	HC	Passive	280	-2	-3	-2	-3	-3	-3	-3	-3	-3	-3	-3	-3	-1	2	-2	3
8	HC	Passive	380	-1	-3	1	-3	-3	-3	-3	-3	-3	-3	-3	2	-2	-2	0	3
9	HC	Active	80	2	-1	2	2	-2	0	-1	-1	3	2	3	3	-2	-2	2	-2
9	HC	Active	180	0	-1	1	-1	0	0	0	-1	1	2	1	2	-2	-1	2	-1
9	HC	Active	280	1	1	1	0	-1	1	-1	0	2	2	2	2	-2	-2	2	-1
9	HC	Active	380	0	-1	1	-1	-1	0	-1	-1	1	1	1	0	-2	-2	2	0
9	HC	Passive	80	2	1	3	2	2	-2	-3	2	1	0	-2	2	-1	-1	2	-3
9	HC	Passive	180	-2	-1	1	-2	1	0	-2	1	-1	-2	0	-2	-1	-1	1	1
9	HC	Passive	280	-2	-3	1	-2	1	1	-1	-1	-2	-2	-3	-2	-2	-2	1	3
9	HC	Passive	380	-2	-3	1	-3	1	-2	-2	0	-3	-3	-3	-3	-2	-3	0	3
10	HC	Active	80	2	0	-3	1	-3	1	-3	-3	3	3	3	3	-3	-3	0	-3
10	HC	Active	180	-2	1	-3	-1	-3	-3	-2	-2	3	2	3	-1	-3	-3	3	-3
10	HC	Active	280	-2	0	-2	0	-3	-3	-3	-3	2	3	3	-3	-3	-3	3	-3
10	HC	Active	380	2	-1	-2	0	-3	-3	-3	-3	1	2	2	-2	-3	-3	3	-2
10	HC	Passive	80	-2	-3	-3	-3	2	-3	-3	-3	-3	-2	-3	-3	3	3	3	3
10	HC	Passive	180	-2	3	0	3	-3	-3	-3	-3	-3	-3	3	-1	1	1	3	2
10	HC	Passive	280	-2	-3	-3	-2	1	2	-3	-2	-3	-2	3	-3	2	3	3	3
10	HC	Passive	380	-3	-3	-2	-2	-3	-3	-3	-3	-3	-3	-3	-3	2	2	3	3
11	HC	Active	80	-1	-2	2	-2	-3	-2	-2	-2	3	3	3	2	-3	-3	0	-2
11	HC	Active	180	-1	-2	1	-1	-3	-2	-2	-2	2	3	3	2	-3	-3	0	-2
11	HC	Active	280	-1	-1	0	-1	-2	-2	-2	-2	0	1	1	1	-2	-2	0	-1
11	HC	Active	380	0	-1	1	-1	-2	-2	-2	-2	1	2	2	1	-3	-2	0	-2
11	HC	Passive	80	1	1	1	1	-2	-2	-2	-2	-3	-3	-3	0	1	2	1	1
11	HC	Passive	180	-1	0	0	0	-2	-3	-2	-2	-3	-3	-3	-3	1	1	0	2
11	HC	Passive	280	1	1	-1	1	0	-2	-2	-2	-3	-3	-3	-2	1	0	1	2
11	HC	Passive	380	-1	0	-1	0	-1	-2	-2	-3	-3	-3	-3	-3	0	2	0	2
12	HC	Active	80	2	2	2	2	-1	-2	-1	-2	2	2	3	2	-2	-3	1	-2
12	HC	Active	180	2	2	2	1	-1	-2	-2	-2	2	3	3	2	-3	-3	1	-3
12	HC	Active	280	2	2	2	2	-1	-2	-1	-2	2	3	3	2	-3	-3	1	-2
12	HC	Active	380	1	1	2	1	1	-1	-1	-1	1	2	2	2	-1	-1	1	-1
12	HC	Passive	80	1	1	2	1	2	-1	-3	1	-2	1	1	2	1	1	-1	2
12	HC	Passive	180	1	1	2	1	1	-1	-2	1	-1	-1	-1	1	2	2	-1	2
12	HC	Passive	280	1	1	-1	1	1	-1	-2	1	-2	-2	-2	-1	2	2	-1	2
12	HC	Passive	380	1	1	1	1	2	-2	-3	-1	-3	-2	-2	3	3	3	-2	2
13	HC	Active	80	-2	-3	1	-3	-3	-3	-3	-3	-2	-1	-1	1	-3	-2	2	-3
13	HC	Active	180	-3	-3	-1	-3	-3	-3	-3	-2	-2	-2	1	2	-3	-2	1	2
13	HC	Active	280	-3	-3	-3	-3	-3	-3	-2	-3	-3	-3	-2	-3	-2	-3	2	1
13	HC	Active	380	-3	-3	-3	-3	-3	-3	-3	-3	-3	-3	-3	0	-2	-2	2	2
13	HC	Passive	80	-2	-3	-3	-3	-3	-3	-3	-2	-3	-3	-3	-3	-2	2	1	3
13	HC	Passive	180	-3	-3	-1	-3	-1	-3	0	-2	-3	-3	-3	-3	-2	2	2	2
13	HC	Passive	280	-2	-3	-3	-3	1	-3	-3	-1	-3	-3	-3	-3	-2	2	2	2
13	HC	Passive	380	-1	-3	-3	-3	0	-3	-3	-2	-3	-3	-3	-3	-3	2	2	2
14	HC	Active	80	3	3	3	2	-2	-3	-3	-2	3	3	3	3	-3	-3	-2	-3
14	HC	Active	180	-1	0	1	-2	-3	-3	-3	1	-1	0	-1	1	2	2	-3	2
14	HC	Active	280	-3	-3	-3	0	0	-2	-3	-3	-3	-2	-2	3	2	2	-2	1
14	HC	Active	380	-3	-2	1	-3	-3	-3	-3	2	-3	-1	-2	2	3	3	-3	3
14	HC	Passive	80	0	1	2	2	-3	2	-3	-2	0	1	-1	1	0	1	-3	-1
14	HC	Passive	180	-3	0	3	-2	-3	2	-3	2	-3	-3	-3	-3	3	3	-3	2
14	HC	Passive	280	-3	-3	2	-3	-3	-3	-3	2	-3	-3	-3	0	1	0	-3	3
14	HC	Passive	380	-3	-2	1	-2	-3	2	-3	2	-3	-3	-3	-1	2	3	-3	3
15	HC	Active	80	2	2	2	2	-1	-2	-2	-2	2	3	2	2	-2	-2	0	-1
15	HC	Active	180	2	2	2	2	-1	-1	-1	-1	3	2	3	2	-1	-2	0	-1
15	HC	Active	280	2	2	3	2	-1	-2	-2	-1	2	2	2	2	-1	-1	0	1
15	HC	Active	380	3	2	3	2	-1	-1	-1	-1	2	2	2	2	-1	-1	0	-1
15	HC	Passive	80	2	2	2	2	1	-3	-2	-2	1	1	1	2	1	1	2	2
15	HC	Passive	180	2	2	2	2	1	-2	-2	0	1	-1	1	2	1	1	2	2
15	HC	Passive	280	2	2	2	2	0	-2	-2	1	2	-1	-2	2	2	1	2	3
15	HC	Passive	380	2	3	2	3	2	-2	-2	-2	0	-1	0	1	1	1	2	3
16	HC	Active	80	3	-3	3	3	-3	-3	-3	-3	3	3	3	-3	-3	-3	-3	-3
16	HC	Active	180	-3	-3	-2	-3	-3	-3	-3	-3	-2	2	2	2	-3	-3	-3	-3
16	HC	Active	280	-3	-3	-3	-3	-3	-3	-3	-3	-3	-3	-3	3	-3	-3	-3	2
16	HC	Active	380	-3	-3	-3	-3	-3	-3	-3	1	-2	-2	-3	2	-3	-3	0	2
16	HC	Passive	80	-3	-3	-3	-3	2	-3	-3	-3	-3	-3	-3	2	3	3	-3	3
16	HC	Passive	180	-3	-3	-3	-3	1	-3	-3	-3	-3	-3	-3	-3	3	3	-3	3
16	HC	Passive	280	-3	-3	-3	-3	1	-3	-3	-3	-3	-3	-3	-3	3	3	-3	3
16	HC	Passive	380	-3	-3	-3	-3	2	-3	-3	-3	-3	-3	-3	-3	3	3	2	2
17	HC	Active	80	3	3	3	3	3	-3	-3	-3	3	3	3	3	-3	-3	0	-3
17	HC	Active	180	-3	-3	-2	-3	-3	-3	-3	-3	-2	0	0	-2	-3	-3	0	-3
17	HC	Active	280	-3	-3	0	-3	-3	-3	-3	-3	0	0	1	-3	-3	-3	0	-3
17	HC	Active	380	-3	-3	3	-3	-3	-3	-3	-3	0	3	3	-3	-3	-3	0	-3
17	HC	Passive	80	-3	-3	2	-3	-3	-3	-3	-3	-3	-3	-3	0	0	0	0	-2
17	HC	Passive	180	-3	-3	2	-3	-3	-3	-3	-3	-3	-3	-3	-2	-1	1	0	-2
17	HC	Passive	280	-3	-3	2	-3	-3	-3	-3	-3	-3	-3	-3	0	1	2	0	3
17	HC	Passive	380	-3	-3	1	-3	-3	-3	-3	-3	-3	-3	-3	0	1	1	0	0
18	HC	Active	80	2	1	2	1	-2	-3	-2	-1	3	3	3	3	-3	-3	2	-3
18	HC	Active	180	1	1	2	0	0	-3	-1	-1	1	2	3	3	-3	-2	2	-2
18	HC	Active	280	1	1	3	1	-2	-2	-2	-1	1	3	3	3	-3	-3	1	-3
18	HC	Active	380	2	1	3	1	-2	-3	-2	-1	3	3	3	3	-3	-3	1	-3
18	HC	Passive	80	1	2	1	1	0	0	-3	-2	-3	0	-1	-2	2	3	2	1
18	HC	Passive	180	1	0	3	-2	0	-3	-3	-2	-3	-2	-3	0	1	3	-2	2
18	HC	Passive	280	1	0	1	1	-2	-2	-3	1	-2	-3	-3	0	1	2	0	3
18	HC	Passive	380	1	2	1	2	0	-3	-3	1	-1	-2	1	-3	2	2	0	2
19	HC	Active	80	2	-1	3	2	1	-1	0	-1	1	2	3	3	-2	-3	1	-1
19	HC	Active	180	2	1	0	1	1	-1	0	-1	1	2	2	3	-1	-1	1	1
19	HC	Active	280	2	-1	2	2	0	-2	0	0	-1	2	3	3	-1	1	1	2
19	HC	Active	380	2	-1	1	1	-1	-1	-3	-2	-1	2	3	3	-1	-1	0	1
19	HC	Passive	80	2	-1	3	-1	-3	1	1	-2	-3	-3	-3	3	3	3	3	3
19	HC	Passive	180	1	1	3	-2	-2	-3	0	-1	-3	-3	-3	2	3	3	3	2
19	HC	Passive	280	-2	-3	1	-3	-2	-2	1	-2	-3	-3	-3	-2	-1	2	1	2
19	HC	Passive	380	-2	-2	1	-3	-2	-1	0	-1	-3	-3	-3	1	3	3	-2	3
20	HC	Active	80	3	2	2	2	0	0	0	0	2	1	2	2	-1	-1	0	-1
20	HC	Active	180	2	2	2	2	0	1	0	-1	2	2	2	2	2	-1	0	0
20	HC	Active	280	2	2	2	2	0	1	0	-1	1	2	2	2	-1	-1	0	-1
20	HC	Active	380	1	1	0	2	0	1	1	0	0	2	2	2	0	-1	0	-1
20	HC	Passive	80	2	1	2	0	0	0	1	0	1	0	1	2	0	1	0	1
20	HC	Passive	180	0	2	2	2	0	1	0	-1	-1	0	0	2	1	0	1	0
20	HC	Passive	280	2	1	1	1	0	1	1	0	0	0	0	2	1	0	1	2
20	HC	Passive	380	2	1	-2	1	-2	1	0	0	0	0	2	2	1	1	0	0
21	HC	Active	80	2	2	2	3	-2	-3	-3	-2	-1	1	-1	3	-3	-3	-3	1
21	HC	Active	180	2	2	-1	2	-1	-3	-3	-3	-2	-1	2	2	-2	-3	-2	-1
21	HC	Active	280	-1	-2	-2	-3	-3	-3	-3	-2	-2	-1	-2	-1	-3	-3	-3	1
21	HC	Active	380	-1	-2	-3	-3	-1	-3	-3	-3	-3	-2	-2	1	-3	-3	-3	2
21	HC	Passive	80	-2	-2	2	-2	0	0	-3	-3	-3	-3	-3	-1	2	2	2	3
21	HC	Passive	180	-3	-2	2	-3	-2	1	-1	-1	-3	-3	-3	-2	2	2	0	2
21	HC	Passive	280	-3	-3	2	-3	-1	0	-2	-2	-3	-3	-3	-2	2	3	2	3
21	HC	Passive	380	-3	-3	2	-3	-2	1	-2	-2	-3	-3	-3	-2	2	3	0	2
22	HC	Active	80	2	2	2	2	0	0	1	1	2	2	2	2	-1	-1	1	-2
22	HC	Active	180	1	1	-1	-2	0	1	0	1	-1	1	1	-1	0	-1	1	0
22	HC	Active	280	1	2	1	1	0	1	1	1	-2	-1	-1	-1	1	1	1	1
22	HC	Active	380	2	2	1	2	1	1	1	-1	-2	2	2	-3	-1	-1	1	-1
22	HC	Passive	80	2	2	1	2	0	1	2	2	0	0	0	2	1	0	2	0
22	HC	Passive	180	2	2	2	2	-1	1	0	-2	-2	-2	-1	-2	0	1	1	0
22	HC	Passive	280	2	1	2	2	1	1	1	1	-2	-1	-1	-1	1	2	1	0
22	HC	Passive	380	2	2	2	2	2	2	1	1	-2	-2	-1	-2	2	2	1	2
23	HC	Active	80	2	2	1	1	-3	-3	-3	0	0	1	2	1	-2	-1	2	2
23	HC	Active	180	2	2	2	1	-3	-2	-3	-2	-1	0	1	1	0	0	2	1
23	HC	Active	280	0	3	2	1	-3	-2	-3	-2	1	1	0	2	0	-1	2	2
23	HC	Active	380	2	3	2	2	-3	-2	-3	-2	0	-1	-1	1	-2	0	2	1
23	HC	Passive	80	3	1	2	-2	-3	-3	-3	-2	-3	-2	-2	-2	-3	-3	0	2
23	HC	Passive	180	3	3	3	-2	-3	-1	-3	-2	-3	-2	-2	-1	-3	-2	0	2
23	HC	Passive	280	3	3	1	-2	-3	0	-3	3	-2	-1	-3	2	2	-1	3	3
23	HC	Passive	380	3	-2	2	-2	-3	0	-3	0	-3	-2	-2	2	-3	-2	2	3
24	HC	Active	80	2	1	3	2	-1	1	-3	-2	3	3	3	3	-2	-3	1	-2
24	HC	Active	180	2	1	1	0	1	1	-2	1	1	1	1	2	0	1	1	1
24	HC	Active	280	1	1	0	-1	1	1	0	-1	1	3	3	1	-3	-3	2	-2
24	HC	Active	380	1	1	2	-1	-2	0	-3	1	-2	-1	1	2	1	1	-2	1
24	HC	Passive	80	1	1	2	1	1	2	-2	-2	-3	-3	-3	-2	1	3	-3	2
24	HC	Passive	180	-2	-2	1	-2	-2	-2	1	0	-3	-3	-3	0	0	3	2	3
24	HC	Passive	280	1	1	-2	-2	2	-2	-2	-2	-3	-3	-3	-3	1	3	3	3
24	HC	Passive	380	0	1	-2	-2	2	-1	1	0	-2	-3	-3	-3	2	3	3	2
25	HC	Active	80	2	2	3	2	-1	-2	-2	-2	3	3	3	2	-2	-2	1	-2
25	HC	Active	180	1	1	1	-1	-1	-3	-3	-3	1	1	1	2	-1	-1	0	-2
25	HC	Active	280	-2	-2	-1	-1	-3	-3	-3	-2	1	2	2	1	-2	-2	-1	-2
25	HC	Active	380	-1	-1	-1	-1	-3	-3	-3	-3	1	2	2	1	-2	-2	-1	-2
25	HC	Passive	80	2	2	2	2	1	-1	1	-1	-1	-2	-2	-2	2	2	1	2
25	HC	Passive	180	1	1	1	2	-1	-1	-1	-1	-2	-3	-3	-2	2	2	0	2
25	HC	Passive	280	1	1	-1	1	-1	1	-1	-1	-3	-3	-3	-3	1	1	-1	2
25	HC	Passive	380	1	1	-1	1	-1	-1	-1	-1	-2	-3	-3	-1	2	2	-1	2
26	HC	Active	80	-3	-3	3	-2	-3	-3	2	-3	3	3	2	1	-3	-3	2	-2
26	HC	Active	180	-3	-3	2	-3	-3	-3	1	-3	1	2	2	-1	-3	-3	2	-2
26	HC	Active	280	-3	-3	1	-3	-3	-3	-1	-3	-2	1	2	0	-3	-3	1	-2
26	HC	Active	380	-2	-3	-2	-3	-3	-3	-2	-3	-2	-1	-2	-2	-3	-3	-2	-1
26	HC	Passive	80	-3	-3	-1	-3	-3	-3	-1	-3	-3	-3	-3	-2	-3	-3	-1	3
26	HC	Passive	180	2	-3	2	-3	-3	-3	-3	-3	-3	-3	-3	-2	-3	-3	2	3
26	HC	Passive	280	-3	-3	-3	-3	-3	-3	-3	-3	-3	-3	-3	-3	-3	-3	2	3
26	HC	Passive	380	-3	-3	-2	-3	-3	-3	-1	-3	-2	-3	-3	-3	0	1	1	3
27	HC	Active	80	1	2	1	2	2	-2	-3	2	2	2	2	3	-3	-3	-2	2
27	HC	Active	180	2	2	3	2	2	-1	-3	2	3	3	3	3	-3	-3	1	-3
27	HC	Active	280	2	3	2	3	2	-2	-3	3	3	3	3	2	-2	-3	1	-3
27	HC	Active	380	1	2	-1	1	2	-3	-3	3	-1	1	2	3	-1	-2	1	1
27	HC	Passive	80	2	3	3	1	2	-2	-3	-1	2	1	-2	1	2	2	1	2
27	HC	Passive	180	2	2	1	1	2	-2	-3	1	-2	-3	-3	1	2	3	1	3
27	HC	Passive	280	2	2	2	2	3	-3	-3	1	-3	-3	-3	1	3	3	1	3
27	HC	Passive	380	2	1	-2	2	1	-2	-3	1	-3	-3	-3	1	2	3	-2	3
28	HC	Active	80	2	1	2	2	-2	-3	-3	-3	2	2	2	3	-2	-2	0	-2
28	HC	Active	180	2	2	2	2	-3	-3	2	-3	2	2	2	3	-2	-2	0	-2
28	HC	Active	280	-2	-1	-2	-1	-3	-3	0	-1	-1	-1	-1	3	-1	-1	1	-1
28	HC	Active	380	1	-1	-3	-3	2	-3	-3	0	-3	-2	-1	3	-2	-1	1	-1
28	HC	Passive	80	2	3	2	2	-3	-3	0	-3	1	-3	-3	3	3	3	0	2
28	HC	Passive	180	2	2	2	2	-3	-3	0	-3	0	-2	-3	3	3	3	2	3
28	HC	Passive	280	1	1	1	1	-3	-3	0	-1	0	-2	-2	3	3	3	1	3
28	HC	Passive	380	-2	-2	-3	-3	-3	-3	0	-2	-1	-3	-3	2	3	3	1	3
29	HC	Active	80	2	2	3	2	-2	-3	-3	-3	3	3	3	3	-3	-3	-3	-3
29	HC	Active	180	2	1	-2	-1	-2	-2	1	-2	-2	-1	-1	1	-3	-3	1	1
29	HC	Active	280	2	0	2	-1	2	2	1	-1	-3	-3	-2	0	-3	-3	3	2
29	HC	Active	380	2	-1	2	2	-2	2	2	-2	-3	-3	-3	-1	-3	-3	3	2
29	HC	Passive	80	2	1	3	-2	-2	-3	-1	-3	-3	-3	-3	2	-2	-2	-2	2
29	HC	Passive	180	-1	-3	-3	-2	-3	2	2	-2	-3	-3	-3	2	-3	-3	2	0
29	HC	Passive	280	-2	-2	2	-2	-1	2	2	-1	-3	-3	-3	1	-2	-2	2	2
29	HC	Passive	380	-2	1	2	-3	-2	2	2	-1	-3	-3	-3	2	1	0	2	2
30	HC	Active	80	3	3	3	3	-2	-3	0	0	3	3	3	3	-3	-3	0	-3
30	HC	Active	180	2	2	3	3	-3	3	0	0	-2	0	3	3	-2	-2	0	-2
30	HC	Active	280	3	3	3	3	-3	0	0	0	0	3	3	3	0	-2	0	-3
30	HC	Active	380	3	3	3	3	1	-3	0	0	1	3	3	3	-3	-3	-3	-3
30	HC	Passive	80	2	2	3	2	-3	-3	-2	0	2	3	2	3	1	1	0	-2
30	HC	Passive	180	3	2	-2	-1	-2	-3	-3	-3	-2	-3	-3	3	3	3	0	3
30	HC	Passive	280	3	2	2	2	-3	1	-2	0	-3	-3	-3	2	2	3	0	3
30	HC	Passive	380	2	1	3	2	-3	3	0	0	-3	0	1	2	2	0	2	3
31	HC	Active	80	2	2	2	3	1	2	1	2	3	3	3	3	1	0	1	0
31	HC	Active	180	2	2	2	2	1	2	0	2	2	2	3	3	1	0	2	0
31	HC	Active	280	-1	-1	-1	-1	-1	0	-1	-1	0	-1	1	1	-1	0	2	1
31	HC	Active	380	1	1	1	1	1	1	0	1	0	2	1	1	0	1	1	0
31	HC	Passive	80	1	2	3	2	2	1	1	2	2	2	2	3	3	2	-1	2
31	HC	Passive	180	1	1	2	1	1	0	0	1	2	1	1	1	2	2	0	2
31	HC	Passive	280	1	0	1	1	0	-1	-3	1	1	0	-1	2	1	1	1	2
31	HC	Passive	380	-1	-1	0	-1	0	1	0	1	-1	-1	0	0	1	2	1	1
32	HC	Active	80	2	1	2	1	1	0	1	0	1	1	1	2	0	-1	0	-1
32	HC	Active	180	1	1	1	1	1	0	0	0	1	1	1	2	0	0	0	0
32	HC	Active	280	0	-1	0	-1	1	0	0	1	-1	-1	-1	-2	0	0	0	1
32	HC	Active	380	2	-2	-2	-3	1	2	1	1	-2	0	0	-2	0	0	1	1
32	HC	Passive	80	1	1	1	1	1	0	0	0	-3	-3	-3	1	1	2	0	3
32	HC	Passive	180	0	1	1	1	0	0	0	0	-3	-3	-3	1	0	1	0	3
32	HC	Passive	280	0	0	-1	-1	0	0	-1	0	-3	-3	-3	-1	0	1	0	3
32	HC	Passive	380	-2	-2	-2	-1	1	-1	-1	0	-3	-3	-3	-3	1	1	0	3
1	SZ	Active	80	-3	-2	1	-1	-1	0	-1	1	0	-1	1	-3	0	-3	3	-2
1	SZ	Active	180	0	3	2	-2	1	-3	0	0	3	3	3	-3	-2	-2	0	0
1	SZ	Active	280	3	2	1	0	3	-1	0	0	2	1	2	-2	-2	0	1	-1
1	SZ	Active	380	0	0	3	3	0	-1	1	1	1	1	2	3	-3	-3	3	-3
1	SZ	Passive	80	-3	1	0	3	3	-3	-3	0	3	-2	-3	1	-3	-3	0	3
1	SZ	Passive	180	1	0	-1	1	3	-2	0	2	3	-1	0	1	-3	1	0	0
1	SZ	Passive	280	0	-2	1	3	3	0	0	-1	0	1	1	2	-3	-3	0	3
1	SZ	Passive	380	-3	-2	-2	-1	-3	-2	-3	0	1	-1	-1	1	-3	-3	3	-1
2	SZ	Active	80	2	2	2	2	0	0	0	1	3	3	3	3	-3	-3	1	-1
2	SZ	Active	180	-3	-3	-3	-3	-3	-3	-3	-3	-2	-2	2	2	-3	-3	2	3
2	SZ	Active	280	1	1	1	1	0	-2	-1	-1	1	3	3	2	-3	-3	1	1
2	SZ	Active	380	0	0	1	0	-1	-1	0	0	-1	1	2	1	-2	-3	2	0
2	SZ	Passive	80	1	1	1	1	1	0	0	-1	-3	-3	-3	2	-3	2	3	3
2	SZ	Passive	180	-2	-2	0	-1	1	0	-1	-1	-1	-2	-3	0	2	3	2	2
2	SZ	Passive	280	-2	-2	1	0	-1	-2	-2	-2	-3	-3	-3	-3	-3	2	2	3
2	SZ	Passive	380	-1	-1	-1	-2	-1	-2	-2	1	-3	-3	-3	-3	-1	1	2	2
3	SZ	Active	80	-2	-2	2	-2	1	-1	0	-2	3	3	3	3	2	2	0	0
3	SZ	Active	180	-2	-2	2	-2	1	-2	-2	-1	2	3	3	3	2	2	0	0
3	SZ	Active	280	-2	-2	1	-2	0	-3	-2	-2	1	3	3	3	0	0	-1	-2
3	SZ	Active	380	-2	-2	1	-2	0	-2	1	2	1	3	3	3	2	2	0	0
3	SZ	Passive	80	-1	-1	3	-1	0	-2	-1	-1	3	3	3	2	1	1	0	1
3	SZ	Passive	180	-1	-2	2	-1	1	-2	-2	-1	2	1	1	3	2	1	0	0
3	SZ	Passive	280	-2	-2	1	-2	2	0	-3	2	0	-1	-1	2	0	-2	3	2
3	SZ	Passive	380	-1	-1	0	-2	1	-2	-2	-3	0	-1	-1	2	0	1	0	1
4	SZ	Active	80	2	-2	3	3	-1	3	-3	-2	3	3	3	3	-2	-1	-1	-2
4	SZ	Active	180	2	2	2	2	3	-2	2	-3	3	3	3	1	-3	-3	3	-2
4	SZ	Active	280	2	2	3	3	-3	-2	-3	-3	3	3	3	3	-3	-3	-1	-1
4	SZ	Active	380	2	2	2	3	-3	-3	-2	1	2	3	3	2	-2	-1	3	2
4	SZ	Passive	80	3	-3	3	-3	2	-2	-2	3	-3	-3	-3	3	-2	-2	2	-2
4	SZ	Passive	180	2	-3	3	-3	3	1	-3	3	-3	-3	-3	3	2	-3	2	-3
4	SZ	Passive	280	2	-3	3	-2	3	3	-2	3	-3	-3	-3	3	3	-1	3	2
4	SZ	Passive	380	1	-3	3	-3	3	-3	-3	3	-3	-3	-3	3	2	-3	2	3
5	SZ	Active	80	0	-1	3	-2	0	2	-1	2	0	2	2	2	-2	-1	2	3
5	SZ	Active	180	-2	-2	2	-3	-2	2	3	2	1	2	-3	2	-2	2	2	2
5	SZ	Active	280	-3	-3	-2	-3	0	2	-2	2	2	0	-3	2	-2	2	-1	2
5	SZ	Active	380	-3	-3	2	-3	-1	2	2	-2	2	-2	1	2	2	-2	0	2
5	SZ	Passive	80	1	2	3	2	-1	0	-3	-1	2	3	1	3	3	-1	2	0
5	SZ	Passive	180	-3	-3	-1	-3	1	3	1	3	-1	0	-1	1	0	1	2	2
5	SZ	Passive	280	-3	-3	2	-3	1	3	-2	0	-2	-3	-1	2	-2	-3	0	2
5	SZ	Passive	380	-3	-2	-3	-2	1	2	-1	1	-2	-3	-2	-1	0	1	-3	2
6	SZ	Active	80	2	2	2	2	-2	-2	-2	-2	2	2	2	1	-1	-1	2	1
6	SZ	Active	180	2	2	2	2	-2	-2	0	-2	3	2	2	2	1	-1	1	1
6	SZ	Active	280	2	2	1	2	-1	-2	2	-2	2	2	2	-2	-2	-2	2	1
6	SZ	Active	380	2	2	2	1	-2	-2	-2	-2	1	2	2	-1	-1	-2	-3	2
6	SZ	Passive	80	2	2	3	3	-2	-2	-2	-2	2	3	2	3	-2	-2	2	-2
6	SZ	Passive	180	2	2	2	2	-2	-2	-2	-2	2	2	-1	1	1	-1	-3	-2
6	SZ	Passive	280	2	2	2	2	-2	-2	-2	-2	2	2	2	1	1	-2	1	-1
6	SZ	Passive	380	2	3	3	3	-2	-3	2	-2	2	3	3	3	-2	-3	3	-2
7	SZ	Active	80	2	2	2	2	-2	-3	-3	-3	2	2	2	2	-3	-3	0	-2
7	SZ	Active	180	1	1	1	2	0	-3	-3	-3	1	1	1	2	-3	-3	1	0
7	SZ	Active	280	1	1	1	1	-1	-3	-3	-3	1	1	1	2	-3	-3	0	-1
7	SZ	Active	380	1	1	1	1	-2	-1	-3	-3	0	1	1	2	-3	-3	1	-3
7	SZ	Passive	80	1	1	1	1	-3	-3	-3	-3	-2	-2	-2	0	1	1	1	1
7	SZ	Passive	180	1	1	1	1	-3	-1	-3	-3	-3	-3	-3	1	1	1	1	1
7	SZ	Passive	280	1	1	1	0	-2	-3	-3	-2	-3	-3	-3	-2	1	1	1	1
7	SZ	Passive	380	1	1	-2	1	0	1	-3	-3	-3	-3	-3	1	1	1	1	1
8	SZ	Active	80	2	2	2	2	-1	-2	-2	-3	2	2	2	2	-2	-2	1	-2
8	SZ	Active	180	2	2	2	-1	0	-2	-2	1	2	1	2	2	-1	-1	0	-2
8	SZ	Active	280	1	1	1	1	0	-1	-1	-2	-1	-2	-2	-1	0	-2	1	0
8	SZ	Active	380	2	2	2	1	-2	-1	-2	1	-2	-2	1	0	0	-2	1	1
8	SZ	Passive	80	2	1	1	0	2	-1	-2	-3	-2	0	1	-1	0	1	2	2
8	SZ	Passive	180	2	-2	1	-2	3	-2	-3	-2	-2	-2	-3	0	2	3	0	3
8	SZ	Passive	280	1	-1	-2	-2	3	-2	-3	-3	-3	-3	-2	-1	2	2	-2	2
8	SZ	Passive	380	2	0	1	1	2	-2	-3	-3	-1	-2	-1	1	-2	1	1	2
9	SZ	Active	80	-3	-3	3	-3	-3	-3	-3	-3	3	3	3	1	-3	-3	-3	-3
9	SZ	Active	180	-3	-3	-3	-3	-3	-3	-3	-3	-3	-3	-3	-3	-3	-3	-3	-3
9	SZ	Active	280	-3	-3	-3	-3	-3	-3	-3	-3	-3	-3	-3	-3	-3	-3	-3	-3
9	SZ	Active	380	-3	-3	-3	-3	-3	-3	-3	-3	-3	-3	-3	3	-3	-3	-3	3
9	SZ	Passive	80	-3	-3	-3	-3	-3	-3	-3	-3	-3	-3	-3	-3	-3	-3	-3	3
9	SZ	Passive	180	-3	-3	-3	-3	-3	-3	-3	-3	-3	-3	-3	-3	-3	-3	-3	3
9	SZ	Passive	280	-3	-3	-3	-3	-3	-3	-3	-3	-3	-3	-3	-3	-3	-3	-3	3
9	SZ	Passive	380	-3	-3	-3	-3	-3	-3	-3	-3	-3	-3	-3	-3	3	-3	-3	3
10	SZ	Active	80	-3	-3	-2	-3	0	-3	-2	1	1	-3	-2	-1	-3	-2	-3	-1
10	SZ	Active	180	-3	-3	-2	-3	-1	-3	-3	1	-1	1	1	-1	-3	-2	1	-1
10	SZ	Active	280	-3	-3	-1	-3	-1	-3	-2	-1	0	1	-1	-2	-3	-3	-1	1
10	SZ	Active	380	-3	-3	-3	-3	-1	-3	-3	1	0	1	-1	-1	-3	-3	-2	-1
10	SZ	Passive	80	-3	-3	1	-3	-1	-3	-3	-1	-3	-3	-3	-1	-1	1	-1	2
10	SZ	Passive	180	-2	-2	0	-3	-1	-3	-3	-3	-2	-3	-3	1	-2	2	1	2
10	SZ	Passive	280	-2	-3	-2	-3	-1	-3	-3	2	-3	-3	-3	1	-2	1	-2	2
10	SZ	Passive	380	-3	-3	-3	-3	-1	-3	-3	-1	-3	-3	-3	-3	-3	1	-2	2
11	SZ	Active	80	-3	-3	0	-3	1	0	3	3	-3	-3	-3	3	3	0	-2	0
11	SZ	Active	180	3	2	3	3	0	-3	-2	-3	3	2	0	-3	2	-2	-3	-1
11	SZ	Active	280	3	3	3	3	0	-1	2	1	-1	-2	-2	2	1	2	3	2
11	SZ	Active	380	3	3	3	2	0	-3	-2	-2	-1	-3	-3	2	3	-3	0	1
11	SZ	Passive	80	-3	-3	-3	-3	-3	-3	-2	-3	3	3	-3	-2	3	3	-2	-3
11	SZ	Passive	180	-3	-3	3	-3	1	-3	-3	-3	2	2	-3	-3	3	-2	-3	2
11	SZ	Passive	280	0	-3	-3	-3	3	3	-3	3	-3	-3	-2	-3	-2	-3	3	1
11	SZ	Passive	380	3	-3	-3	-3	3	3	-2	3	-3	-3	-2	-3	3	-3	2	-3
12	SZ	Active	80	3	3	1	-2	0	1	-1	-1	1	1	1	-2	-1	1	1	0
12	SZ	Active	180	1	2	0	-1	2	-1	1	-1	1	1	1	1	1	1	0	2
12	SZ	Active	280	3	1	-1	1	0	0	-2	-2	-2	-1	1	2	3	3	2	1
12	SZ	Active	380	2	-2	-2	-1	0	0	-2	-3	-3	-3	-1	-1	0	0	-2	1
12	SZ	Passive	80	3	3	0	3	0	0	0	0	-1	-2	-3	3	2	1	1	1
12	SZ	Passive	180	2	2	-3	1	0	0	1	-3	-3	-3	-3	1	2	3	3	3
12	SZ	Passive	280	1	1	-1	1	0	0	1	-1	-3	-3	-3	1	1	2	-1	-1
12	SZ	Passive	380	3	1	0	1	0	0	0	0	-1	-1	-1	2	2	1	0	1
14	SZ	Active	80	2	1	3	-1	2	-3	-3	-2	3	3	3	3	-2	-2	3	3
14	SZ	Active	180	-2	-2	2	-1	-1	-2	-2	2	3	2	2	1	-1	-1	2	2
14	SZ	Active	280	-1	-1	2	-2	2	-3	-3	-3	0	-1	2	1	-2	-2	2	2
14	SZ	Active	380	3	3	3	3	-3	-3	-3	-3	2	2	2	-2	-3	-3	2	2
14	SZ	Passive	80	2	2	1	0	-3	-3	-3	-3	-1	-2	-2	2	-3	-3	0	1
14	SZ	Passive	180	3	3	3	3	-3	-3	-3	-3	-1	-3	-3	-3	-3	-3	3	-3
14	SZ	Passive	280	-2	-2	-2	-2	-1	-3	-3	2	-3	-3	-3	-3	-3	-3	-3	3
14	SZ	Passive	380	3	2	2	0	-3	-3	-3	-3	-1	-1	-2	2	-3	-3	-2	0
15	SZ	Active	80	-1	2	1	2	1	-3	-3	-3	2	1	2	3	-3	-3	-3	-3
15	SZ	Active	180	-1	1	1	1	2	-3	-2	-3	2	1	2	3	-3	-3	-3	-3
15	SZ	Active	280	1	1	1	1	2	-3	-3	-1	1	1	2	2	-3	-1	0	-2
15	SZ	Active	380	-1	1	0	1	1	-3	-3	0	1	2	1	2	-3	-2	-1	-3
15	SZ	Passive	80	-3	0	-1	-2	1	-3	-3	-1	-1	-1	-1	1	-3	-1	-1	1
15	SZ	Passive	180	-2	2	1	2	1	-3	-2	-3	0	-1	-2	0	-3	-3	-1	1
15	SZ	Passive	280	-2	-1	-2	1	1	-3	-3	-1	-3	-1	-3	-1	-3	-3	-3	1
15	SZ	Passive	380	3	2	-1	2	1	-3	0	-3	-1	-1	-1	2	-2	-3	0	-1
16	SZ	Active	80	3	2	1	2	-2	-3	-3	-3	2	2	1	3	-1	-2	-3	-2
16	SZ	Active	180	2	3	-1	3	-3	-3	3	-3	2	1	3	-2	-1	-3	-3	-3
16	SZ	Active	280	3	3	-2	2	-2	-2	-3	-3	3	0	3	-1	-3	-3	-3	3
16	SZ	Active	380	1	1	2	1	-3	-2	-2	-2	-1	2	3	-2	-2	-2	1	-2
16	SZ	Passive	80	-1	-2	-3	-1	-3	-3	-3	-3	-2	-3	-2	-1	1	2	-3	3
16	SZ	Passive	180	3	3	3	1	-3	-3	-3	-3	-3	-3	-3	1	-3	-3	-3	3
16	SZ	Passive	280	3	3	3	3	-3	-3	-3	3	-3	-3	-3	0	-3	-3	-3	-3
16	SZ	Passive	380	3	2	-3	3	-3	-3	-1	0	-1	-2	-1	-2	0	-2	-3	-1
17	SZ	Active	80	-1	3	3	3	-3	-3	-3	-3	3	0	3	3	-3	3	3	0
17	SZ	Active	180	3	3	3	3	0	-3	-3	-3	3	3	3	3	3	3	3	-3
17	SZ	Active	280	3	3	3	3	-3	-3	-1	-3	3	3	3	3	3	-3	3	-3
17	SZ	Active	380	3	3	3	3	-3	-3	0	-3	3	3	3	3	-3	3	3	-3
17	SZ	Passive	80	3	3	3	3	-3	-3	-3	-3	3	3	-3	3	3	3	3	3
17	SZ	Passive	180	3	3	3	3	-3	-3	3	-3	3	3	-3	3	3	3	3	3
17	SZ	Passive	280	3	3	3	3	-3	-3	-3	-3	3	-3	-3	3	3	3	3	3
17	SZ	Passive	380	3	2	3	3	-3	-3	-3	-3	3	3	0	3	3	3	0	3
18	SZ	Active	80	-3	-3	3	-3	-3	-3	-3	-3	3	3	3	3	-3	-3	-3	3
18	SZ	Active	180	3	3	3	3	3	-3	-3	0	-3	3	3	3	3	-3	-3	3
18	SZ	Active	280	-3	-3	-3	-3	-3	-3	-3	-3	-3	-3	-3	3	-3	-3	-3	3
18	SZ	Active	380	-3	-3	-3	-3	-3	-3	-3	-3	-3	-3	3	-3	-3	-3	-3	3
18	SZ	Passive	80	-3	-3	-3	-3	-3	-3	-3	-3	-3	-3	-3	-3	-3	-3	-3	3
18	SZ	Passive	180	-3	-3	-3	-3	-3	-3	-3	-3	-3	-3	-3	-3	-3	-3	-3	3
18	SZ	Passive	280	-3	-3	-3	-3	-3	-3	-3	-3	-3	-3	-3	-3	-3	-3	-3	3
18	SZ	Passive	380	-3	-3	-3	-3	-3	-3	-3	-3	-3	-3	-3	-3	-3	-3	-3	3
19	SZ	Active	80	3	3	3	3	1	0	2	3	3	0	1	2	0	3	3	2
19	SZ	Active	180	3	3	3	3	1	0	0	3	1	0	0	1	1	1	1	1
19	SZ	Active	280	0	3	3	3	0	1	0	3	3	0	0	3	3	3	3	1
19	SZ	Active	380	3	3	1	1	1	1	0	1	1	3	3	3	2	2	1	1
19	SZ	Passive	80	1	2	3	2	0	0	0	1	2	0	0	2	2	2	2	2
19	SZ	Passive	180	1	2	3	3	0	0	1	3	0	0	1	1	1	1	1	0
19	SZ	Passive	280	0	0	3	3	0	3	3	0	2	2	0	3	3	3	2	2
19	SZ	Passive	380	0	1	0	1	0	0	0	0	1	0	0	2	0	0	1	0
20	SZ	Active	80	-2	2	3	2	1	-1	3	2	3	3	3	3	2	3	3	3
20	SZ	Active	180	1	3	3	3	2	2	3	3	3	3	3	3	2	3	2	3
20	SZ	Active	280	0	2	3	3	2	-3	1	1	3	3	3	3	2	1	2	3
20	SZ	Active	380	2	3	3	3	2	-3	3	3	3	3	3	3	1	3	3	2
20	SZ	Passive	80	2	2	3	3	3	-3	-3	-3	3	3	2	3	2	3	3	3
20	SZ	Passive	180	2	3	2	3	3	-3	3	2	3	3	3	2	2	2	3	3
20	SZ	Passive	280	-3	3	3	3	2	-3	2	3	3	3	3	3	2	2	1	3
20	SZ	Passive	380	2	-2	2	3	-3	-3	-3	-3	3	3	3	3	2	2	3	3
21	SZ	Active	80	-3	-3	3	3	-3	-3	3	3	3	3	3	3	-3	-3	3	-3
21	SZ	Active	180	3	3	3	3	3	-3	3	-3	3	3	3	3	-3	-3	3	-3
21	SZ	Active	280	3	3	3	3	3	-3	3	-3	3	3	3	3	-3	-3	3	-3
21	SZ	Active	380	-3	3	3	3	3	-3	3	3	3	3	3	3	-3	-3	3	3
21	SZ	Passive	80	-3	-3	3	-3	-3	-3	3	3	3	-3	-3	3	3	3	-2	3
21	SZ	Passive	180	-3	3	3	-3	-3	-3	3	3	-3	-3	-3	3	3	3	-3	3
21	SZ	Passive	280	-3	3	3	3	3	-3	3	-3	3	-3	-3	3	3	3	3	3
21	SZ	Passive	380	-3	-3	-3	-3	-3	-3	-3	3	-3	-3	-3	-3	3	3	-3	3
23	SZ	Active	80	3	3	3	3	3	-3	-3	-3	3	3	3	3	-3	-3	3	-3
23	SZ	Active	180	3	2	-3	-3	3	3	-3	2	3	3	3	-3	-3	-3	3	-3
23	SZ	Active	280	3	3	-3	-3	3	3	1	2	3	3	3	-3	-3	-3	3	-3
23	SZ	Active	380	3	2	-3	-3	3	3	-3	2	3	3	3	-3	-3	-3	3	-3
23	SZ	Passive	80	-3	-3	-3	-3	3	-3	-3	-2	-3	-3	-3	-3	-3	-3	-3	3
23	SZ	Passive	180	-2	-3	-3	-3	3	3	-3	3	-3	-3	-3	-3	-3	-3	-3	3
23	SZ	Passive	280	3	3	-3	-3	3	3	-3	3	-3	-3	-3	-3	-3	-3	2	3
23	SZ	Passive	380	3	-3	-3	-3	3	-3	-3	-3	-3	-3	-3	-3	-3	-3	-3	3
24	SZ	Active	80	1	3	2	3	-3	-3	-3	-3	3	3	3	3	-3	-2	-3	2
24	SZ	Active	180	3	3	3	3	-3	2	-3	-3	2	3	3	2	-3	-3	1	3
24	SZ	Active	280	3	3	0	3	-3	-2	-3	-3	3	3	3	-3	-3	-3	0	3
24	SZ	Active	380	3	2	-3	3	-3	-3	-3	-2	-1	3	3	-2	0	0	3	3
24	SZ	Passive	80	-3	-3	-2	-3	-3	3	-2	-3	-2	3	-1	-3	-3	3	0	3
24	SZ	Passive	180	3	3	3	3	-3	3	-1	-3	-2	0	0	3	2	0	3	3
24	SZ	Passive	280	-3	3	3	3	-3	3	-3	-3	2	1	3	3	0	3	2	3
24	SZ	Passive	380	3	3	3	3	-3	3	-3	-3	-3	-3	-3	0	0	-3	-1	3
25	SZ	Active	80	3	1	1	2	3	-2	0	-2	3	3	3	3	2	2	1	2
25	SZ	Active	180	3	3	3	3	3	-1	1	-1	1	2	2	3	3	3	2	1
25	SZ	Active	280	3	2	2	2	3	-1	-1	-1	2	3	2	2	1	2	3	-1
25	SZ	Active	380	3	3	3	2	3	-2	-1	-2	3	2	2	3	2	2	1	2
25	SZ	Passive	80	3	3	3	2	3	-2	2	-1	3	2	3	2	2	2	3	3
25	SZ	Passive	180	3	2	3	2	3	-1	0	-2	2	3	-1	3	3	3	2	3
25	SZ	Passive	280	3	2	2	3	3	-1	0	-2	3	2	2	3	2	2	2	3
25	SZ	Passive	380	2	3	3	2	3	1	3	-1	3	2	2	3	3	2	1	2
26	SZ	Active	80	0	-3	3	-3	-3	-3	-3	-3	3	-3	-3	3	-3	3	-3	3
26	SZ	Active	180	3	3	0	-3	-3	-3	-3	-3	-3	-3	-3	-1	-3	-3	-3	3
26	SZ	Active	280	-3	-3	-3	-3	-3	-3	-3	-3	-3	-3	-3	-3	-3	3	3	3
26	SZ	Active	380	-3	-3	-3	-3	-3	-3	-3	-3	-3	-3	-3	3	3	3	-3	3
26	SZ	Passive	80	-3	-3	-3	-3	-3	-3	-3	-3	-3	-3	-3	3	-3	-3	-3	3
26	SZ	Passive	180	-3	-3	3	3	3	-3	-3	-3	-3	-3	-3	-3	-3	-3	-3	3
26	SZ	Passive	280	-3	-3	-3	-3	-3	-3	-3	-3	-3	-3	-3	-3	-3	-3	-3	3
26	SZ	Passive	380	-3	-3	-3	-3	-3	-3	-3	-3	-3	-3	-3	-3	-3	-3	-3	3
27	SZ	Active	80	2	2	2	2	-2	-2	-2	-2	2	2	2	2	-2	-2	2	-2
27	SZ	Active	180	2	2	2	2	-2	-2	-2	-2	2	2	2	2	-2	-2	2	-2
27	SZ	Active	280	-3	-3	-3	-2	-2	-2	-3	-3	-3	2	3	2	-1	-1	2	-1
27	SZ	Active	380	1	2	-2	1	-2	-3	-3	-2	2	2	2	1	-3	-3	2	-2
27	SZ	Passive	80	-3	-3	3	-3	-3	-3	-3	-2	-3	-2	-3	-3	-3	-3	3	2
27	SZ	Passive	180	1	1	-2	-2	-3	-1	-2	-3	-3	-3	-3	-2	-1	-1	-2	2
27	SZ	Passive	280	3	3	3	3	-3	-3	-3	-3	-2	-2	-2	-1	-2	-2	3	3
27	SZ	Passive	380	3	3	-3	3	-1	-3	-3	-3	-3	-2	-2	-2	-2	-2	2	2
28	SZ	Active	80	-2	-1	0	-1	-3	-3	-3	0	-2	-3	-3	1	-3	-3	-3	0
28	SZ	Active	180	-3	-3	-2	-3	-3	-3	-3	-3	-3	-3	-2	-2	-3	-3	0	2
28	SZ	Active	280	-2	-3	-1	-3	-3	-3	-2	-3	-3	-3	-1	0	-3	-3	-1	2
28	SZ	Active	380	-3	-3	-3	-3	0	0	-3	2	-3	-3	-3	-3	-3	-3	0	0
28	SZ	Passive	80	-3	-3	-3	-3	-3	-3	-3	0	-3	-3	-3	0	-3	-3	-2	2
28	SZ	Passive	180	-3	-3	-3	-3	-3	-3	-3	0	-3	-3	-3	-3	-3	-3	-3	2
28	SZ	Passive	280	0	0	-3	0	-3	-3	-3	-3	-3	-3	-3	0	-3	-3	-3	2
28	SZ	Passive	380	0	-1	-3	0	0	-2	-3	0	-3	-3	-3	-3	-3	-3	-3	-3
29	SZ	Active	80	3	3	3	3	-3	-3	-3	-3	3	3	3	3	-3	-3	3	-3
29	SZ	Active	180	3	3	3	3	-3	-3	-3	-3	3	3	3	3	-3	-3	-3	-3
29	SZ	Active	280	2	2	2	2	-3	-3	-3	-3	2	2	2	1	-2	2	-3	2
29	SZ	Active	380	1	2	2	1	-3	-3	-3	-3	2	2	2	2	-3	-2	-3	-2
29	SZ	Passive	80	-2	-2	3	1	0	-3	-3	0	-3	-3	-3	3	3	3	2	3
29	SZ	Passive	180	-3	-2	2	-1	2	-3	-3	-1	-3	-3	-3	-2	3	3	3	3
29	SZ	Passive	280	-1	-2	2	1	2	-3	-3	-3	-3	-3	-3	2	3	3	-3	3
29	SZ	Passive	380	2	0	2	-2	2	-3	-3	-2	-3	-3	-3	2	3	3	-3	3
31	SZ	Active	80	-3	-3	-3	-3	-2	-3	-3	3	2	2	1	-3	-1	-3	-1	3
31	SZ	Active	180	-3	-3	-1	-3	-3	-3	-3	3	-3	-3	1	-3	-3	3	3	3
31	SZ	Active	280	2	1	-2	-3	-3	-3	-3	1	1	3	3	-2	3	-3	3	-3
31	SZ	Active	380	3	3	3	3	-3	-3	-3	3	3	3	3	-3	-3	-3	-1	2
31	SZ	Passive	80	0	-3	-2	-3	-3	-3	-3	3	-3	0	-1	0	-3	-3	1	2
31	SZ	Passive	180	-3	-3	3	1	1	1	-2	-1	-1	3	-3	2	-3	1	-1	0
31	SZ	Passive	280	-3	-3	3	-3	1	2	1	3	-3	3	2	-1	-2	-3	2	1
31	SZ	Passive	380	-2	-3	-3	2	-2	-3	-3	-3	3	-1	2	-1	1	1	1	3
32	SZ	Active	80	3	-3	3	-2	-2	-3	-2	-3	3	3	3	3	-3	-3	3	-2
32	SZ	Active	180	-3	-3	3	-3	-3	-3	-3	-3	3	3	-2	2	-3	-3	3	3
32	SZ	Active	280	2	3	3	-2	-2	-3	-3	-3	3	3	3	-3	-3	-3	3	3
32	SZ	Active	380	2	-2	2	2	2	-2	-3	-2	2	3	3	-3	-3	-3	3	3
32	SZ	Passive	80	-2	2	3	2	2	-2	-3	-3	-3	-2	2	3	3	3	2	3
32	SZ	Passive	180	3	3	3	3	-2	-3	-3	-3	-2	-2	3	3	-2	-2	3	3
32	SZ	Passive	280	3	3	3	2	-2	-3	-3	-3	-3	3	2	3	-2	-2	3	3
32	SZ	Passive	380	2	3	2	1	2	-1	-3	-3	-3	-3	0	3	2	2	3	3
